# Supplementary material for: Usefulness of a Multicomponent Group Intervention Program for Fibromyalgia Patients in Primary Care: A Qualitative Study of Health Professionals
Source: Healthcare (Basel). 2023 Dec 20;12(1):17. doi: 10.3390/healthcare12010017 (PMC10779402; doi:10.3390/healthcare12010017)
Supplement: Supplementary file 1 [file healthcare-12-00017-s001.zip]

Archive with 1 entries (1 files):
- healthcare-2746068-supplementary.pdf
